# Supplementary material for: NPM1 alternative transcripts are upregulated in acute myeloid and lymphoblastic leukemia and their expression level affects patient outcome
Source: J Transl Med. 2018 Aug 20;16:232. doi: 10.1186/s12967-018-1608-2 (PMC6102803; doi:10.1186/s12967-018-1608-2)
Supplement: Supplementary file 1 — Additional file 1. Additional tables and figures. [file 12967_2018_1608_MOESM1_ESM.zip]

Archive with 2 entries (2 files):
- Suppl Table 1_corrected.xlsx
- Additional file 1.pdf
