# Supplementary material for: NPM1 alternative transcripts are upregulated in acute myeloid and lymphoblastic leukemia and their expression level affects patient outcome
Source: J Transl Med. 2018 Aug 20;16:232. doi: 10.1186/s12967-018-1608-2 (PMC6102803; doi:10.1186/s12967-018-1608-2)
Supplement: Supplementary file 1 — Additional file 1. Additional tables and figures. [file 12967_2018_1608_MOESM1_ESM.zip › Suppl Table 1_corrected.xlsx]

## Sheet: Arkusz1
Supplementary Table 1. The list of all analyzed samples and data.
DIAGNOSTIC PANEL												SURVIVAL PANEL			MUTATION PANEL						ddPCR PANEL											RNA-seq PANEL
Date of sample collection	Sample ID	Karyotype	Disease	Disease type (FAB)	Disease stage	RNA sample source	Sex	Age	WBC count [x109/L]	Mean blast percentage in peripheral blood [%]	Mean blast percentage in bone marrow [%]	DFS	OS	Survival status	NPM1 mutation	NPM1 mutation type	NPM1 mutation ID	FLT3-ITD mutation	RUNX1/RUNX1T1 fusion gene	Sample ID	NPM1.1 replicate 1	NPM1.1 replicate 2	NPM1.1 replicate 3	NPM1.1 mean	NPM1.1 - NPM1.2 mean	NPM1.2 replicate 1	NPM1.2 replicate 2	NPM1.2 mean	NPM1.3 replicate 1	NPM1.3 replicate 2	NPM1.3 mean	Sample ID	NPM1.1 TPM	NPM1.2 TPM	NPM1.3 TPM	NPM1.4 TPM	NPM1.5 TPM	NPM1.6 TPM	NPM1.7 TPM	NPM1.8 TPM	NPM1.9 TPM	NPM1.10 TPM	NPM1.11 TPM
20.12.2006	ID010	deletion 16 or 16q22 in 6.5% cells	AML	AML-M4	T0	BM	F	54	6.2	16	43	10	18	1	no	-	-	NA	NA	ID010	0.585912	0.520256	0.524382	0.543516	0.52388	0.0222222	0.0170515	0.0196369	0.159108	0.162895	0.161001	ID010	NA	NA	NA	NA	NA	NA	NA	NA	NA	NA	NA
02.03.2007	ID014	NA	AML	AML-M1	T0	BM	M	34	14.6	20	90	36	64	1	NA	-	-	no	no	ID014	4.24897	4.88462	6.88988	5.34115	5.09717	0.33722	0.150758	0.243989	1.31645	1.27567	1.29606	ID014	1146.04	68.44	75.25	1.71	1.66	0.71	11.52	0.31	412.59	0.1	11.64
30.03.2007	ID015	NA	AML	AML-M1	T0	BM	F	53	34.9	68	91	9	21	1	YES	c.863_864insCTTG*	I*	no	NA	ID015	0.435322	0.344367	0.425802	0.40183	0.388162	0.0142857	0.0130502	0.013668	0.0987316	0.122839	0.110785	ID015	401.05	31.105	27.6	0.1	0.37	0.3	42.1	0.315	240.485	5.515	1.84
30.03.2007	ID016	del(16q)(g22)	AML	AML-M2	T0	BM	F	36	111.0	89	86	10	14	1	no	-	-	YES	no	ID016	0.8	0.807018	0.81037	0.805796	0.772325	0.0482823	0.0186593	0.0334708	0.363057	0.357401	0.360229	ID016	1152.77	51.82	79.23	2.64	2.06	1.23	4.95	0.76	550.45	0.1	4.63
13.04.2007	ID017	NA	AML	AML-M0	T0	BM	M	64	9.7	96	82	7	8	1	no	-	-	NA	NA	ID017	1.7619	1.6385	1.7002	1.7002	1.64727	0.0285714	0.0772947	0.0529331	0.837521	0.642229	0.739875	ID017	NA	NA	NA	NA	NA	NA	NA	NA	NA	NA	NA
28.04.2007	ID019	NA	AML	AML-M1	T0	BM	F	64	97.3	90	93	8	12	1	no	-	-	NA	no	ID019	0.355372	0.252016	0.318811	0.308733	0.292798	0.0200573	0.011813	0.0159352	0.143885	0.151864	0.147875	ID019	1335.01	65.91	70.19	0.51	0.43	0.1	18.78	0.37	579.39	0.1	1.66
04.07.2007	ID026	NA	AML	AML-M2	T0	BM	M	62	9.7	87	88	10	13	1	no	-	-	NA	YES	ID026	6.049	7.36364	5.94286	6.45183	6.30282	0.127055	0.170968	0.149012	1.62887	1.34801	1.48844	ID026	NA	NA	NA	NA	NA	NA	NA	NA	NA	NA	NA
20.09.2007	ID030	NA	AML	AML-M2	T0	BM	M	64	60.4	100	88	0	4	1	no	-	-	NA	NA	ID030	0.839375	0.601831	0.689949	0.710385	0.680037	0.0396982	0.0209983	0.0303482	0.259494	0.375903	0.317698	ID030	618.61	62.31	72.07	1.65	0.6	1.09	3.02	0.1	274.44	0.1	3.22
25.10.2007	ID033	chr.9, 22-2,7%	AML	AML-M2	T0	PB	M	45	6.6	16	75	2	119	0	no	-	-	NA	NA	ID033	0.15534	0.0948148	0.0853333	0.111829	0.100581	0.0109019	0.0115942	0.011248	0.0658858	0.0606061	0.0632459	ID033	124.28	15.29	10.57	0.1	0.31	0.13	0.56	0.1	46.14	0.1	0.9
31.10.2007	ID034	NA	AML	AML-M1	T0	PB	M	25	94.0	98	90	0	0	1	no	-	-	NA	NA	ID034	0.394191	0.194499	0.271769	0.28682	0.26569	0.0310613	0.0111978	0.0211295	0.110272	0.160185	0.135229	ID034	976.15	65.96	58.85	0.78	0.64	1.12	3.06	1.22	441.86	0.1	1.37
08.11.2007	ID035	NA	AML	AML-M2	T0	PB	M	19	26.4	54	55	18	31	1	no	-	-	YES	no	ID035	0.486911	0.528662	0.242667	0.419413	0.411018	0.00978337	0.00700771	0.00839554	0.0545455	0.0641026	0.059324	ID035	472.9	52.85	26	1.36	0.21	0.1	3.23	0.32	214.27	0.1	0.72
14.11.2007	ID036	NA	AML	AML-M2	T0	BM	F	55	53.0	88	72	122	122	0	YES	c.860_863dupTCTG	A	NA	NA	ID036	1.21762	0.692506	0.955062	0.955062	0.948275	0.00528634	0.00828729	0.00678682	0.350711	0.306639	0.328675	ID036	963.85	213.2	85.18	6.74	0.34	0.28	150.55	0.1	953.54	24.69	1.82
14.11.2007	ID037	NA	ALL	ALL-B	T0	BM	M	18	29.9	62	87	4.5	118	0	NA			NA	NA	ID037	2.49399	2.06812	2.28105	2.28105	2.17195	0.133437	0.0847712	0.109104	0.381467	0.527542	0.454505	ID037	NA	NA	NA	NA	NA	NA	NA	NA	NA	NA	NA
07.12.2007	ID039	NA	AML	AML-M4	T0	PB	M	49	35.9	NA	NA	0	3	0	no	-	-	NA	NA	ID039	0.446488	0.174981	0.310735	0.310735	0.290697	0.0207376	0.0193382	0.0200379	0.111495	0.0814433	0.0964691	ID039	NA	NA	NA	NA	NA	NA	NA	NA	NA	NA	NA
13.12.2007	ID041	t(8;21)	AML	AML-M2	T0	BM	M	21	77.4	72	70	8	117	0	no	-	-	NA	YES	ID041	0.255507	0.242718	0.394052	0.297426	0.278862	0.0223642	0.014763	0.0185636	0.30426	0.471555	0.387907	ID041	1404.08	81.77	90.18	1.65	0.23	0.28	4.53	0.96	621.47	0.1	2.44
09.01.2008	ID042	NA	ALL	ALL-B	T0	PB	M	41	22.8	78	81	6	121	0	no	-	-	no	NA	ID042	8.05882	12.8752	6.77892	9.23766	8.93353	0.355116	0.253148	0.304132	3.22273	2.35447	2.7886	ID042	NA	NA	NA	NA	NA	NA	NA	NA	NA	NA	NA
09.01.2008	ID043	NA	AML	AML-M4	T0	PB	M	66	13.0	46	68	20	31	0	no	-	-	no	NA	ID043	0.857343	1.41756	1.00339	1.09276	1.05908	0.0300261	0.03735	0.033688	0.172055	0.203049	0.187552	ID043	NA	NA	NA	NA	NA	NA	NA	NA	NA	NA	NA
09.01.2008	ID045	inv3	AML	AML-M1	T0	BM	F	53	65.1	98	91	0	1.5	1	no	-	-	no	NA	ID045	1.37732	2.39767	1.18301	1.65267	1.57357	0.0884017	0.0698006	0.0791011	0.520599	0.632244	0.576421	ID045	732.84	106.323333333333	56.4433333333333	7.46666666666667	0.43	0.133333333333333	222.446666666667	0.07	780.97	34.1566666666667	1.4
29.02.2008	ID049	t(14;5), add. 8	AML	AML-M2	T0	BM	M	59	11.0	2	56	0	19	0	no	-	-	no	no	ID049	0.287554	0.278169	0.197017	0.254247	0.240213	0.0163934	0.0116732	0.0140333	0.12598	0.11039	0.118185	ID049	351.09	7.97	34.8	2.74	0.55	3.94	8.9	1.21	188.08	0.1	2.68
18.03.2008	ID050	NA	AML	AML-M1	T0	BM	F	65	233.0	99	96	0	0	1	YES	c.860_863dupTCTG	A	YES	NA	ID050	0.428994	1.00847	0.570946	0.669472	0.640942	0.0381679	0.0188902	0.0285291	0.212625	0.295723	0.254174	ID050	1512.33	80.75	107.22	2.9	1.33	0.22	18.38	0.36	641.95	0.1	2.16
18.03.2008	ID051	add. 16	AML	AML-M1	T0	BM	M	31	4.5	90	86	0	11	1	no	-	-	no	NA	ID051	1.08673	2.12961	1.56307	1.59314	1.54948	0.0478153	0.039494	0.0436547	0.348784	0.353443	0.351114	ID051	NA	NA	NA	NA	NA	NA	NA	NA	NA	NA	NA
16.04.2008	ID053	NA	AML	AML-M1	T0	PB	F	59	1.0	18	41	14	48	0	no	-	-	no	no	ID053	1.1251	1.66079	1.39295	1.39295	1.33724	0.0585106	0.0529079	0.0557093	0.270243	0.362921	0.316582	ID053	NA	NA	NA	NA	NA	NA	NA	NA	NA	NA	NA
23.04.2008	ID054	NA	AML	AML-M4	T0	PB	F	46	6.3	14	26	9	10	1	YES	c.860_863dupTCTG	A	YES	NA	ID054	0.924905	2.1141	1.84795	1.62898	1.5934	0.0415573	0.029615	0.0355862	0.374307	0.364991	0.369649	ID054	NA	NA	NA	NA	NA	NA	NA	NA	NA	NA	NA
06.05.2008	ID055	NA	AML	AML-M1	T0	PB	F	52	192.0	90	94	0	0	1	YES	c.860_863dupTCTG	A	no	NA	ID055	0.560261	0.22792	0.39409	0.39409	0.382703	0.0152845	0.00749064	0.0113875	0.0772627	0.0852203	0.0812415	ID055	636.63	42.6	51.64	1.09	1.49	0.1	3.25	1.52	289.57	0.1	2.53
20.05.2008	ID056	NA	AML	AML-M1	T0	BM	M	51	19.9	4	66	0	0	1	no	-	-	no	NA	ID056	3.5566	4.1673	5.43876	4.38755	4.25052	0.135429	0.138639	0.137034	0.902624	1.00525	0.953938	ID056	404.64	57.4	46.89	0.43	1.59	1.68	0.97	0.47	125.85	0.1	5.99
20.05.2008	ID057	t(9;22) (Ph+)	ALL	ALL	T0	PB	F	35	13.0	84	97	31	31	0	no	-	-	NA	NA	ID057	0.557178	0.784359	0.670768	0.670768	0.644521	0.024547	0.0279479	0.0262475	0.147059	0.12268	0.134869	ID057	NA	NA	NA	NA	NA	NA	NA	NA	NA	NA	NA
10.06.2008	ID058	NA	AML	AML-M1	T0	BM	F	44	64.5	0	91	0	2	1	YES	c.860_863dupTCTG	A	NA	NA	ID058	0.22943	1.01136	0.552212	0.597669	0.589782	0.00810373	0.00766962	0.00788667	0.38992	0.216561	0.30324	ID058	1666.42	55.36	120.61	1.8	1.29	1.14	8.54	1.39	691.67	0.1	4.72
11.06.2008	ID059	t(15;17) PML/RARα	AML	AML-M3	T0	BM	F	67	49.1	93	94	0	0	1	no	-	-	YES	NA	ID059	1.7435	1.0454	1.93296	1.57396	1.53895	0.0325621	0.0374486	0.0350053	0.324125	0.250112	0.287118	ID059	NA	NA	NA	NA	NA	NA	NA	NA	NA	NA	NA
08.07.2008	ID061	NA	AML	AML-M2	T0	BM	M	61	146.4	92	82	0	4	1	YES	c.860_863dupTCTG	A	YES	NA	ID061	1.04128	0.948515	0.9949	0.9949	0.984396	0.0114841	0.00952381	0.010504	0.419811	0.488906	0.454359	ID061	1433.07	72.5	80.65	1.47	0.2	0.46	5.98	0.3	594.23	0.1	4.36
24.10.2008	ID069	t(15;17)	AML	AML-M2	T0	BM	M	64	129.2	88	84	34	36	1	YES	c.860_863dupTCTG	A	no	no	ID069	4.47926	3.18408	1.72742	3.13025	3.08042	0.0746553	0.0250123	0.0498338	0.516175	0.588508	0.552342	ID069	NA	NA	NA	NA	NA	NA	NA	NA	NA	NA	NA
01.12.2008	ID070	del7; del6 (der14/22)	AML	AML-M2	T0	BM	M	36	51.2	85	89	0	1	1	no	-	-	no	NA	ID070	3.98039	2.15155	3.7191	3.28368	3.15011	0.125861	0.141288	0.133574	0.632817	0.607945	0.620381	ID070	815.27	53.78	54.43	0.1	2.62	1.42	18.07	0.1	761.02	0.1	1.85
12.01.2009	ID077	NA	ALL	ALL-B	T0	PB	M	48	2.8	12	40	7	12	1	no	-	-	NA	NA	ID077	1.29456	2.48583	1.86576	1.88205	1.84256	0.0560859	0.0228887	0.0394873	0.518066	0.45053	0.484298	ID077	NA	NA	NA	NA	NA	NA	NA	NA	NA	NA	NA
12.01.2009	ID078	NA	AML	AML-M4	T0	BM	F	47	74	12	69	2	15	1	YES	c.860_863dupTCTG	A	no	no	ID078	1.66454	0.871461	1.30954	1.28184	1.2668	0.0177515	0.0123309	0.0150412	0.364677	0.542846	0.453762	ID078	NA	NA	NA	NA	NA	NA	NA	NA	NA	NA	NA
11.03.2009	ID082	add. 8	AML	AML-M2	T0	PB	M	40	66.9	74	80	0	1	1	YES	c.860_863dupTCTG	A	no	no	ID082	1.97297	1.56975	1.77136	1.77136	1.72494	0.0394973	0.0533543	0.0464258	0.362694	0.631495	0.497095	ID082	950.37	36.6	55.91	0.7	1.65	0.99	5.11	0.1	456.55	0.1	5.56
07.04.2009	ID083	NA	AML	AML-M4	T0	BM	M	52	68.7	45	53	0	0	1	no	-	-	no	no	ID083	1.76755	2.01328	2.64994	2.14359	2.10289	0.0396579	0.0417311	0.0406945	0.420664	0.430405	0.425534	ID083	NA	NA	NA	NA	NA	NA	NA	NA	NA	NA	NA
21.04.2009	ID085	NA	AML	AML-M4	T0	PB	M	57	59.5	60	63	0	0	1	no	-	-	no	no	ID085	0.980016	1.69407	1.33704	1.33704	1.29682	0.0380048	0.0424348	0.0402198	0.302374	0.316952	0.309663	ID085	NA	NA	NA	NA	NA	NA	NA	NA	NA	NA	NA
02.06.2009	ID087	t(8;21), add. 8	AML	AML-M2	T0	BM	M	52	36.9	78	86	6	12	1	no	-	-	no	YES	ID087	10.0163	9.58352	9.79989	9.79989	9.52433	0.261174	0.289952	0.275563	1.48375	1.8044	1.64407	ID087	1327.04	63.76	80.98	1.71	1.81	1.92	2.97	0.4	548.77	0.1	7.42
03.06.2009	ID088	NA	AML	AML-M5	T0	PB	M	34	85.7	100	92	103	103	0	YES	c.860_863dupTCTG	A	YES	no	ID088	0.531894	0.827944	0.679919	0.679919	0.659248	0.0224791	0.018863	0.0206711	0.15625	0.143617	0.149934	ID088	NA	NA	NA	NA	NA	NA	NA	NA	NA	NA	NA
09.06.2009	ID090	normal	AML	AML-M2	T0	BM	F	54	28.3	36	49	0	0	1	no	-	-	no	no	ID090	3.11968	2.71385	2.30803	2.71385	2.62169	0.0994561	0.0848818	0.0921689	0.875612	0.802272	0.838942	ID090	522.65	31.35	67.6	0.1	0.27	0.47	6.6	0.94	248.64	0.1	3.01
23.06.2009	ID092	NA	AML	AML-M4	T0	PB	M	49	6.6	18	23	0	4	1	no	-	-	no	no	ID092	0.555149	0.603653	0.652156	0.603653	0.586553	0.0143307	0.0198688	0.0170997	0.214444	0.20656	0.210502	ID092	NA	NA	NA	NA	NA	NA	NA	NA	NA	NA	NA
07.07.2009	ID095	normal	AML	AML-M2	T0	BM	M	44	71.2	36	42	0	5	1	no	-	-	no	no	ID095	0.3125	0.283582	0.725941	0.440675	0.414839	0.0255556	0.026116	0.0258358	0.288256	0.258525	0.273391	ID095	801.87	58.21	53.46	0.37	0.53	0.33	0.1	0.91	221.21	1.18	6.6
02.09.2009	ID098	normal	AML	AML-M2	T0	BM	F	49	31.7	79	75	5	99	0	YES	c.860_863dupTCTG	A	no	no	ID098	1.83604	1.72335	1.61067	1.72335	1.68816	0.0322581	0.0381264	0.0351922	0.375303	0.582633	0.478968	ID098	NA	NA	NA	NA	NA	NA	NA	NA	NA	NA	NA
20.11.2009	ID101	t(8;21)	AML	AML-M2	T0	BM	M	32	7.1	34	64	12	12	1	no	-	-	no	YES	ID101	1.79803	1.64094	1.48384	1.64094	1.57548	0.0670904	0.0638298	0.0654601	0.514943	0.604718	0.55983	ID101	1107.83	52.7	81.74	1.51	1.82	1.38	3.41	0.33	515.81	0.1	4.82
26.11.2009	ID102	normal	AML	AML-M2	T0	BM	F	56	8.2	5	26	2	96	0	no	-	-	no	no	ID102	0.635057	0.552138	0.469219	0.552138	0.531097	0.0173519	0.0247295	0.0210407	0.212193	0.298465	0.255329	ID102	579.72	31.64	38.68	0.1	0.76	0.56	11.77	0.37	269.49	0.1	3.7
01.12.2009	ID103	NA	AML	AML-M5	T0	PB	F	18	116.0	91	90	0	40	1	no	-	-	no	no	ID103	2.79568	2.59831	3.69324	3.02908	2.93134	0.089336	0.106135	0.0977356	0.492746	0.783739	0.638242	ID103	NA	NA	NA	NA	NA	NA	NA	NA	NA	NA	NA
25.01.2010	ID105	NA	AML	AML-M2	T0	BM	F	51	38.1	30	87	0	0	1	no	-	-	no	no	ID105	7.84865	5.79352	4.60229	6.08149	5.93272	0.145647	0.151883	0.148765	1.03357	0.95045	0.992012	ID105	1430.91	79.88	62.88	0.61	2.42	0.85	11.74	1.15	594.98	0.1	6.57
29.05.2012	ID110	NA	AML	AML-M3	T0	PB	M	60	18.1	84	75	0	0	1	YES	c.860_863dupTCTG	A	NA	NA	ID110	1.4012	1.32258	0.933359	1.21905	1.16936	0.0486674	0.0507028	0.0496851	0.395894	0.435989	0.415942	ID110	NA	NA	NA	NA	NA	NA	NA	NA	NA	NA	NA
29.05.2012	ID111	NA	AML	AML-M4	T0	PB	M	64	112.6	13	20	0	0	1	no	-	-	no	no	ID111	0.90625	0.957595	1.00894	0.957595	0.896175	0.0622222	0.0606178	0.06142	0.849398	0.601361	0.725379	ID111	NA	NA	NA	NA	NA	NA	NA	NA	NA	NA	NA
21.06.2012	ID112	NA	AML	AML-M4	T0	PB	F	38	78.6	85	84	5	13	1	no	-	-	no	no	ID112	2.80714	2.6347	2.46226	2.6347	2.53478	0.0971576	0.102689	0.0999236	0.495468	0.706528	0.600998	ID112	NA	NA	NA	NA	NA	NA	NA	NA	NA	NA	NA
07.12.2012	ID113	NA	AML	AML-M2	T0	PB	M	33	0.5	22	20	NA	13	1	no	-	-	no	no	ID113	2.83962	1.95557	1.07152	1.95557	1.91753	0.0367965	0.0392857	0.0380411	0.513889	0.494302	0.504095	ID113	NA	NA	NA	NA	NA	NA	NA	NA	NA	NA	NA
07.12.2012	ID114	NA	ALL	ALL-B	T0	PB	F	44	2.9	78	93	0	NA	1	no	-	-	NA	NA	ID114	2.26565	1.65192	1.03819	1.65192	1.56526	0.0819398	0.0913933	0.0866666	0.330612	0.502744	0.416678	ID114	NA	NA	NA	NA	NA	NA	NA	NA	NA	NA	NA
13.12.2012	ID115	NA	AML	AML-M1	T0	PB	M	36	310.9	100	97	0	0	1	no	-	-	YES	no	ID115	2.76503	1.8678	1.7076	2.11348	2.02153	0.100865	0.0830357	0.0919501	0.726962	0.738994	0.732978	ID115	NA	NA	NA	NA	NA	NA	NA	NA	NA	NA	NA
03.01.2013	ID116	NA	AML	AML-M5	T0	PB	F	57	35.1	98	87	8	58	0	no	-	-	no	no	ID116	0.984694	1.5651	0.898734	1.14951	1.08343	0.059754	0.0724113	0.0660826	0.330406	0.375	0.352703	ID116	NA	NA	NA	NA	NA	NA	NA	NA	NA	NA	NA
07.02.2013	ID117	NA	AML	AML-M2	T0	PB	M	62	16.6	75	79	0	3	1	no	-	-	no	no	ID117	0.605679	0.475819	0.480082	0.520527	0.494066	0.0286654	0.0242563	0.0264609	0.0766423	0.0793037	0.077973	ID117	NA	NA	NA	NA	NA	NA	NA	NA	NA	NA	NA
15.02.2013	ID118	complex	ALL	ALL-B	T0	PB	M	57	2.1	96	94	9	18	0	no	-	-	NA	NA	ID118	1.26374	0.975451	0.687166	0.975451	0.957526	0.0193705	0.0164794	0.0179249	0.236324	0.214562	0.225443	ID118	NA	NA	NA	NA	NA	NA	NA	NA	NA	NA	NA
07.03.2013	ID119	complex	AML	AML-M2	T0	PB	F	62	1.4	30	44	6	9	1	no	-	-	no	no	ID119	0.379352	0.299389	0.219426	0.299389	0.288587	0.00964392	0.0119601	0.010802	0.104478	0.113874	0.109176	ID119	NA	NA	NA	NA	NA	NA	NA	NA	NA	NA	NA
17.04.2013	ID120	NA	AML	AML-M4	T0	PB	M	66	44.6	4	52	13	13	0	YES	c.860_863dupTCTG	A	YES	NA	ID120	0.378275	0.458455	0.32696	0.387897	0.383426	0.00541892	0.00352225	0.00447059	0.0692824	0.0948425	0.0820625	ID120	NA	NA	NA	NA	NA	NA	NA	NA	NA	NA	NA
17.04.2013	ID121	NA	AML	AML-M2	T0	PB	F	47	40.4	72	83	NA	59	0	no	-	-	no	no	ID121	1.15916	0.956193	1.47586	1.19707	1.15764	0.0397	0.0391579	0.039429	0.246246	0.353201	0.299724	ID121	NA	NA	NA	NA	NA	NA	NA	NA	NA	NA	NA
28.05.2013	ID122	t(15;17) PML/RARα in 94% cells	AML	AML-M3	T0	PB	M	54	7.2	76	84	34	55	0	no	-	-	no	NA	ID122	0.319687	0.227234	1.0991	0.548673	0.53157	0.0119306	0.0222755	0.017103	0.184123	0.171406	0.177765	ID122	NA	NA	NA	NA	NA	NA	NA	NA	NA	NA	NA
28.05.2013	ID123	add. 9q34, 22q11.2 in 76% cells (double signals for ABL1 and BCR without fusion gene)	AML	AML/ALL	T0	PB	F	55	16.4	77	83	0	1	1	no	-	-	no	no	ID123	3.78322	3.52914	3.27506	3.52914	3.39943	0.140794	0.118622	0.129708	0.81982	0.912262	0.866041	ID123	NA	NA	NA	NA	NA	NA	NA	NA	NA	NA	NA
10.06.2013	ID125	inv. or transloc. 16q22 w 90% cells	AML	AML-M4	T0	PB	M	38	165.2	67	94	0	1	1	no	-	-	no	no	ID125	1.2817	1.42119	1.95833	1.55374	1.51908	0.0326686	0.0366548	0.0346617	0.314464	0.381634	0.348049	ID125	NA	NA	NA	NA	NA	NA	NA	NA	NA	NA	NA
14.06.2013	ID126	11q22 rearangement	AML	AML-M5	T0	PB	F	46	105.6	88	89	7	10	1	no	-	-	no	NA	ID126	0.319062	1.01946	0.610759	0.649761	0.562061	0.0645161	0.110884	0.0876999	0.396741	0.394683	0.395712	ID126	NA	NA	NA	NA	NA	NA	NA	NA	NA	NA	NA
12.07.2013	ID127	NA	ALL	ALL-B	T0	PB	F	19	68.4	100	93	5	7	1	no	-	-	NA	NA	ID127	0.632819	2.50073	1.11242	1.41532	1.38008	0.0451977	0.0252863	0.035242	0.364479	0.245364	0.304922	ID127	NA	NA	NA	NA	NA	NA	NA	NA	NA	NA	NA
02.10.2013	ID129	NA	AML	AML-M4	T0	PB	M	75	1.9	25	20	0	2	1	no	-	-	no	NA	ID129	0.993145	0.495941	0.662804	0.717297	0.697233	0.0200472	0.0200803	0.0200637	0.168615	0.151406	0.16001	ID129	NA	NA	NA	NA	NA	NA	NA	NA	NA	NA	NA
02.10.2013	ID131	t(9;22) (Ph+)	ALL	ALL-B	T0	PB	M	47	49.2	90	94	52	52	0	no	-	-	NA	NA	ID131	1.25	1.2207	1.1914	1.2207	1.17418	0.0488677	0.0441714	0.0465195	0.330357	0.324645	0.327501	ID131	NA	NA	NA	NA	NA	NA	NA	NA	NA	NA	NA
27.11.2013	ID135	NA	AML	AML-M1	T0	PB	M	49	100.8	90	93	0	13	1	YES	c.863_864insTCAG*	ZE*	NA	NA	ID135	1.14759	1.05862	0.969651	1.05862	1.03723	0.0253207	0.0174651	0.0213929	0.250421	0.208333	0.229377	ID135	NA	NA	NA	NA	NA	NA	NA	NA	NA	NA	NA
10.06.2008	IDK01	-	control	-	-	PB	M	33	6,6	NA	NA	-	-	-	-	-	-	-	-	IDK01	0.995	0.98722	0.845638	0.942619	0.893219	0.0489318	0.0498697	0.0494008	0.23025	0.363298	0.296774	IDK01	NA	NA	NA	NA	NA	NA	NA	NA	NA	NA	NA
10.06.2008	IDK02	-	control	-	-	PB	F	41	5,9	NA	NA	-	-	-	-	-	-	-	-	IDK02	0.234848	0.135766	0.186275	0.18563	0.180022	0.00725163	0.00396301	0.00560732	0.0668058	0.0623342	0.06457	IDK02	NA	NA	NA	NA	NA	NA	NA	NA	NA	NA	NA
10.06.2008	IDK04	-	control	-	-	PB	M	48	7,1	NA	NA	-	-	-	-	-	-	-	-	IDK04	0.802158	0.499529	0.562808	0.621498	0.605497	0.0188758	0.0131269	0.0160013	0.0810173	0.217862	0.14944	IDK04	NA	NA	NA	NA	NA	NA	NA	NA	NA	NA	NA
10.06.2008	IDK05	-	control	-	-	PB	M	60	8,2	NA	NA	-	-	-	-	-	-	-	-	IDK05	0.278689	0.143655	0.207927	0.21009	0.20258	0.00936768	0.00565291	0.0075103	0.0524572	0.0466289	0.049543	IDK05	NA	NA	NA	NA	NA	NA	NA	NA	NA	NA	NA
10.06.2008	IDK06	-	control	-	-	PB	M	54	7,0	NA	NA	-	-	-	-	-	-	-	-	IDK06	0.738162	1.25019	0.994173	0.994173	0.965622	0.0311419	0.0259612	0.0285515	0.202469	0.257018	0.229744	IDK06	NA	NA	NA	NA	NA	NA	NA	NA	NA	NA	NA
10.06.2008	IDK07	-	control	-	-	PB	F	27	5,1	NA	NA	-	-	-	-	-	-	-	-	IDK07	1.00269	1.64891	1.3258	1.3258	1.28262	0.0558195	0.0305486	0.0431841	0.286154	0.328291	0.307223	IDK07	NA	NA	NA	NA	NA	NA	NA	NA	NA	NA	NA
11.06.2008	IDK08	-	control	-	-	PB	M	33	5,3	NA	NA	-	-	-	-	-	-	-	-	IDK08	0.917098	1.87584	1.39647	1.39647	1.36504	0.0326895	0.0301688	0.0314291	0.199522	0.379769	0.289646	IDK08	NA	NA	NA	NA	NA	NA	NA	NA	NA	NA	NA
11.06.2008	IDK09	-	control	-	-	PB	M	32	5,2	NA	NA	-	-	-	-	-	-	-	-	IDK09	0.469811	1.49588	0.982848	0.982848	0.947168	0.0366643	0.0346961	0.0356802	0.113145	0.272277	0.192711	IDK09	NA	NA	NA	NA	NA	NA	NA	NA	NA	NA	NA
11.06.2008	IDK10	-	control	-	-	PB	F	45	5,9	NA	NA	-	-	-	-	-	-	-	-	IDK10	1.53659	2.36556	1.71452	1.87222	1.82509	0.0583942	0.0358593	0.0471267	0.188525	0.263899	0.226212	IDK10	NA	NA	NA	NA	NA	NA	NA	NA	NA	NA	NA
11.06.2008	IDK11	-	control	-	-	PB	F	26	5,1	NA	NA	-	-	-	-	-	-	-	-	IDK11	0.325	0.154728	0.114694	0.198141	0.190262	0.0107527	0.00500463	0.00787866	0.0643729	0.0607444	0.0625587	IDK11	NA	NA	NA	NA	NA	NA	NA	NA	NA	NA	NA
11.06.2008	IDK12	-	control	-	-	PB	F	23	6,2	NA	NA	-	-	-	-	-	-	-	-	IDK12	0.570465	0.443662	0.507063	0.507063	0.494111	0.0156032	0.0103011	0.0129522	0.0918635	0.0851208	0.0884922	IDK12	NA	NA	NA	NA	NA	NA	NA	NA	NA	NA	NA
01.12.2008	IDK13	-	control	-	-	PB	F	34	6,3	NA	NA	-	-	-	-	-	-	-	-	IDK13	0.189189	0.384848	0.246479	0.273506	0.263505	0.0088968	0.0111039	0.0100003	0.175439	0.0864909	0.130965	IDK13	NA	NA	NA	NA	NA	NA	NA	NA	NA	NA	NA
23.04.2008	IDK15	-	control	-	-	PB	F	31	5,4	NA	NA	-	-	-	-	-	-	-	-	IDK15	0.388889	0.125	0.149109	0.220999	0.212168	0.0103169	0.00734523	0.00883105	0.043956	0.105697	0.0748263	IDK15	NA	NA	NA	NA	NA	NA	NA	NA	NA	NA	NA
11.10.2008	IDK18	-	control	-	-	BM	NA	NA	NA	NA	NA	-	-	-	-	-	-	-	-	IDK18	0.180375	0.161017	0.202988	0.18146	0.162032	0.0115337	0.0273224	0.019428	0.129167	0.255183	0.192175	IDK18	NA	NA	NA	NA	NA	NA	NA	NA	NA	NA	NA
31.05.2007	IDK19	-	control	-	-	PB	M	46	5,8	NA	NA	-	-	-	-	-	-	-	-	IDK19	0.424176	0.314286	0.132239	0.290234	0.285122	0.00571021	0.00451213	0.00511117	0.0669683	0.059246	0.0631071	IDK19	NA	NA	NA	NA	NA	NA	NA	NA	NA	NA	NA
10.06.2009	IDK20	-	control	-	-	BM	NA	NA	25,3	NA	NA	-	-	-	-	-	-	-	-	IDK20	0.174943	0.392259	0.370455	0.312552	0.303636	0.0107527	0.00707881	0.00891575	0.0670187	0.0902272	0.0786229	IDK20	NA	NA	NA	NA	NA	NA	NA	NA	NA	NA	NA
Additional samples included into RNA-seq experiment
21.07.2008	ID062	NA	AML	AML-M2	T0	PB	F	53	3.6	NA	NA	NA	NA	NA	no	-	-	no	YES	ID062	NA	NA	NA	NA	NA	NA	NA	NA	NA	NA	NA	ID062	581.69	31.35	45.04	0.75	1.15	0.97	2.07	0.78	274.62	0.1	3.79
22.12.2008	ID074	del6, t(8;21)	AML	AML-M2	T0	PB	F	54	1.34	NA	NA	NA	NA	NA	no	-	-	no	no	ID074	NA	NA	NA	NA	NA	NA	NA	NA	NA	NA	NA	ID074	153.05	40.94	16.83	0.1	0.5	0.39	2.34	0.19	11.09	0.1	2.38
31.12.2008	ID069-T1.1	NA	AML	AML-M2	T1	BM	M	64	21.7	0	3	NA	NA	NA	no	-	-	no	no	ID069-T1.1	NA	NA	NA	NA	NA	NA	NA	NA	NA	NA	NA	ID069-T1.1	473.63	18.14	45.8	0.43	0.37	0.5	3.07	0.1	206.85	0.1	2.77
2007-2008	HV-PB	-	control	a pool of 12 samples	-	PB	NA	NA	NA	NA	NA	-	-	-	-	-	-	-	-	HV-PB	-	-	-	-	-	-	-	-	-	-	-	HV-PB	394.74	15.59	31.7	0.74	0.66	0.2	27.57	0.77	212.66	0.1	2.85
11.10.2008	HV-BM	-	control	-	-	BM	NA	NA	NA	NA	NA	-	-	-	-	-	-	-	-	HV-BM	-	-	-	-	-	-	-	-	-	-	-	HV-BM	496.23	33.72	73.31	2.18	0.65	0.86	0.1	0.1	299.84	0.1	4.37
Time point experiment
02.03.07	ID014-T0	NA	AML	AML-M1	T0	BM	M	34	14.6	20	90	NA	NA	NA	NA	NA	-	-	no	ID014	1.08272	1.33606	1.18431	1.20103	1.10827	0.0853132	0.100204	0.0927588	0.41731	0.536904	0.477107
30.03.07	ID015-T0	NA	AML	AML-M1	T0	BM	F	53	34.9	68	91	NA	NA	NA	YES	c.863_864insCTTG*	I*	no	NA	ID015	0.23231	0.957478	0.454545	0.548111	0.517934	0.0283019	0.0320513	0.0301766	0.236326	0.317497	0.276912
30.03.07	ID016-T0	NA	AML	AML-M2	T0	BM	F	36	111.0	89	86	NA	NA	NA	no	-	-	YES	no	ID016	1.14617	1.35068		1.24843	1.1827	0.0623748	0.0690789	0.0657269	0.358396	0.430801	0.394599
28.04.07	ID019-T0	NA	AML	AML-M1	T0	BM	F	64	97.3	90	93	NA	NA	NA	no	-	-	NA	no	ID019	1.43677	1.04946		1.24312	1.19337	0.0611597	0.0383455	0.0497526	0.358238	0.216731	0.287484
08.11.07	ID035-T0	NA	AML	AML-M2	T0	PB	M	19	26.4	54	55	NA	NA	NA	no	-	-	YES	no	ID035	0.349098	0.493608		0.421353	0.40432	0.017039	0.0170273	0.0170332	0.0618557	0.0915094	0.0766826
13.12.07	ID041-T0	NA	AML	AML-M2	T0	BM	M	21	77.4	72	70	NA	NA	NA	no	-	-	NA	YES	ID041	2.30477	1.43157	1.67876	1.80504	1.73116	0.068986	0.0787589	0.0738725	0.497858	0.51197	0.504914
29.02.08	ID049-T0	NA	AML	AML-M2	T0	BM	M	59	11.0	2	56	NA	NA	NA	no	-	-	no	no	ID049	0.280975	0.234583		0.257779	0.229161	0.0186728	0.0385631	0.028618	0.101396	0.0726688	0.0870322
24.10.08	ID069-T0	NA	AML	AML-M2	T0	BM	M	64	129.2	88	84	NA	NA	NA	YES	c.860_863dupTCTG	A	no	no	ID069	0.630241	0.719149		0.674695	0.661371	0.00825877	0.0183888	0.0133238	0.194379	0.158425	0.176402
02.06.09	ID087-T0	NA	AML	AML-M2	T0	BM	M	52	36.9	78	86	NA	NA	NA	no	-	-	no	YES	ID087	1.31917	1.00528		1.16222	1.11064	0.0651026	0.0380645	0.0515836	0.398973	0.274754	0.336863
16.05.07	ID016-T1	NA	AML	AML-M2	T1	BM	F	36	24.3	0	2	NA	NA	NA	NA	NA	NA	NA	NA	ID016-T1	0.431107	0.577033		0.50407	0.481744	0.0241333	0.020518	0.0223257	0.139777	0.155351	0.147564
28.05.07	ID019-T1	NA	AML	AML-M1	T1	BM	F	64	4.25	0	4.2	NA	NA	NA	NA	NA	NA	NA	NA	ID019-T1	0.711768	0.39486		0.553314	0.530471	0.0315116	0.0141753	0.0228435	0.225873	0.165857	0.195865
12.09.07	ID026-T1	NA	AML	AML-M2	T1	PB	M	62	7.2	0	1,5	NA	NA	NA	NA	NA	NA	NA	NA	ID026-T1	0.537311	0.566327		0.551819	0.534117	0.019214	0.016189	0.0177015	0.208173	0.0984334	0.153303
01.08.08	ID035-T1	NA	AML	AML-M2	T1	PB	M	20	2.3	4	4	NA	NA	NA	NA	NA	NA	NA	NA	ID035-T1	0.227917	0.39626		0.312089	0.300164	0.0145866	0.00926203	0.0119243	0.0836571	0.119474	0.101566
09.12.08	ID041-T1	NA	AML	AML-M2	T1	BM	M	22	5.9	42	100	NA	NA	NA	NA	NA	NA	no	NA	ID041-T1	2.66742	1.69722	2.45565	2.27343	2.1859	0.0804164	0.0946356	0.087526	0.869641	0.885047	0.877344
01.08.08	ID049-T1	NA	AML	AML-M2	T1	BM	M	59	5.1	0	2.5	NA	NA	NA	NA	NA	NA	no	NA	ID049-T1	0.66009	0.438415		0.549253	0.526276	0.0226155	0.0233377	0.0229766	0.227669	0.159618	0.193644
09.12.08	ID062-T1	NA	AML	AML-M2	T1	BM	F	53	4.4	1	3	NA	NA	NA	NA	NA	NA	NA	NA	ID062-T1	0.60827	0.481045		0.544657	0.527242	0.013346	0.0214844	0.0174152	0.136086	0.146123	0.141104
04.03.09	ID069-T1	NA	AML	AML-M2-MDS	T1	BM	M	64	13.0	0	2	NA	NA	NA	NA	NA	NA	NA	NA	ID069-T1.2	0.391697	0.322144		0.35692	0.346199	0.0127941	0.0086483	0.0107212	0.133313	0.10385	0.118581
02.10.09	ID087-T1	NA	AML	AML-M2	T1	BM	M	52	31.8	0	3	NA	NA	NA	NA	NA	NA	NA	NA	ID087-T1	0.715537	0.444915		0.580226	0.559212	0.0211234	0.0209042	0.0210138	0.195933	0.159526	0.17773
10.03.10	ID014-T2	NA	AML	AML-M1	T2	BM	M	37	7.2	0	20	NA	NA	NA	NA	NA	NA	NA	NA	ID014-T2	1.19605	1.05691	0.972022	1.07499	1.02576	0.0432158	0.0552546	0.0492352	0.355216	0.445148	0.400182
29.02.08	ID015-T2	NA	AML	AML-M1	T2	BM	F	54	7.5	10	22	NA	NA	NA	NA	NA	NA	NA	NA	ID015-T2	1.07191	1.05072		1.06132	1.0142	0.0420932	0.0521327	0.0471129	0.239019	0.383215	0.311117
26.03.08	ID016-T2	NA	AML	AML-M2	T2	BM	F	37	19.9	49	65	NA	NA	NA	NA	NA	NA	no	NA	ID016-T2	1.06187	1.08308		1.07248	1.01486	0.054429	0.060792	0.0576105	0.279954	0.335393	0.307674
23.01.08	ID019-T2	NA	AML	AML-M1	T2	BM	F	65	29.9	78	78	NA	NA	NA	NA	NA	NA	no	NA	ID019-T2	1.66527	1.31312		1.48919	1.43847	0.0591283	0.0423139	0.0507211	0.386456	0.287693	0.337075
23.06.08	ID026-T2	NA	AML	AML-M2	T2	BM	M	62	28.5	87	95	NA	NA	NA	NA	NA	NA	NA	NA	ID026-T2	2.00049	1.69111		1.8458	1.78414	0.0653798	0.0579509	0.0616653	0.407609	0.274218	0.340914
03.06.09	ID035-T2	NA	AML	AML-M2	T2	BM	M	20	6.6	2	21	NA	NA	NA	NA	NA	NA	NA	NA	ID035-T2	0.563356	0.975098		0.769227	0.720213	0.0527804	0.0452489	0.0490146	0.315287	0.56443	0.439858
06.08.09	ID062-T2	NA	AML	AML-M2	T2	BM	F	54	11.8	3	17	NA	NA	NA	NA	NA	NA	NA	NA	ID062-T2	1.43505	1.1947		1.31487	1.26341	0.0425139	0.0604126	0.0514632	0.402116	0.384808	0.393462
Legend: WBC - white blood cell; T0 - first diagnosis; T1 - after therapy; T2 - relapse; BM - bone marrow; PB - peripheral blood; F - female; M - male
